# Supplementary material for: The Impact of Avian Haemosporidian Infection on Feather Quality and Feather Growth Rate of Migratory Passerines
Source: Animals (Basel). 2024 Jun 12;14(12):1772. doi: 10.3390/ani14121772 (PMC11200494; doi:10.3390/ani14121772)
Supplement: Supplementary file 1 [file animals-14-01772-s001.zip]

Archive with 1 entries (1 files):
- animals-3020532-supplementary.pdf
